# Supplementary material for: Revisiting low penetrance retinoblastoma: an integrated clinical, genetic, and bioinformatic analysis
Source: Hum Mol Genet. 2026 Apr 4;35(6):ddag026. doi: 10.1093/hmg/ddag026 (PMC13050150; doi:10.1093/hmg/ddag026)
Supplement: TableS1_ddag026 [file tables1_ddag026.xlsx]

## Sheet: Sheet1
Patient_identifier/family	Center/refernace	Affected_carrier_(Disease)_or_Unaffected_carrier_(Healthy)	Sex	Age_at_presentation(month)	Laterally	Family_history_of_retinoblastoma	Family_laterally	Family_carrier_of_PSV	cDNA	ENST	PHRD_CADD_Score	Raw_CADD_Score	Consequence	PSv_Margin	LPRB(1)_or_CGRB(0)
RN3	Thiland	Disease	Female	2	Bilateral	No		No	c.219_220del	ENST00000267163:c.219_220del	34	6.04201	frameshift_variant	1	0
RN7	Thiland	Disease	Female	3	Bilateral	No		No	c.649C>T	ENST00000267163:c.649C>T	38	8.66018	stop_gained	0	0
RN18	Thiland	Disease	Female	11	Bilateral	No		No	c.1696-1G>A	ENST00000267163:c.1696-1G>A	34	6.16138	splice_acceptor_variant	0	0
709 N1	Thiland	Disease	Female	48	Unilateral	No		No	c.92_93del	ENST00000267163:c.92_93del	27.3	4.89745	frameshift_variant	1	0
960 N2	Thiland	Disease	Female	1	Bilateral	No		No	c.2520+3_2520+6del	ENST00000267163:c.2520+3_2520+6del	17.01	2.05542	intron_variant	1	0
294 N4	Thiland	Disease	Female	1	Bilateral	No		No	c.1735C>T	ENST00000267163:c.1735C>T	36	7.87835	stop_gained	0	0
683 N6	Thiland	Disease	Male	24	Bilateral	No		No	c.1363C>T	ENST00000267163:c.1363C>T	40	9.18334	stop_gained	0	0
680 N8	Thiland	Disease	Female	12	Bilateral	No		No	c.-198G>A	ENST00000267163:c.-198G>A	23.9	3.93283	upstream_gene_variant	0	0
140 N15	Thiland	Disease	Male	15	Bilateral	No		No	c.1962G>C	ENST00000267163:c.1962G>C	5.369	0.490869	splice_region_variant	0	0
581 N21	Thiland	Disease	Female	13	Bilateral	No		No	c.1735C>T	ENST00000267163:c.1735C>T	36	7.87835	stop_gained	0	0
231 N29	Thiland	Disease	Female	2	Bilateral	No		No	c.1421+1G>A	ENST00000267163:c.1421+1G>A	33	5.87235	splice_donor_variant	0	0
103 N30	Thiland	Disease	Male	12	Bilateral	No		No	c.1397delA	ENST00000267163:c.1397delA	34	6.2156	frameshift_variant	0	0
380 N33	Thiland	Disease	Female	4	Bilateral	No		No	c.1972G>C	ENST00000267163:c.1972G>C	29.6	5.26048	missense_variant	0	0
414 N35	Thiland	Disease	Male	8	Bilateral	No		No	c.409G>T	ENST00000267163:c.409G>T	38	8.69729	stop_gained	1	0
488 N40	Thiland	Disease	Female	2	Bilateral	No		No	c.2359C>T	ENST00000267163:c.2359C>T	40	9.15435	stop_gained	1	0
630 N41	Thiland	Disease	Male	1	Bilateral	No		No	c.1363C>T	ENST00000267163:c.1363C>T	40	9.18334	stop_gained	0	0
851 N42	Thiland	Disease	Female	10	Bilateral	No		No	c.2211+1G>A	ENST00000267163:c.2211+1G>A	35	6.81503	splice_donor_variant	0	0
844 N43	Thiland	Disease	Female	8	Unilateral	No		No	c.940G>A	ENST00000267163:c.940G>A	17.5	2.16272	missense_variant	0	0
047 N51	Thiland	Disease	Female	7	Unilateral	No		No	c.2236G>T	ENST00000267163:c.2236G>T	45	10.0952	stop_gained	0	0
453 N58	Thiland	Disease	Male	29	Unilateral	No		No	c.607+1G>T	ENST00000267163:c.607+1G>T	34	6.23128	splice_donor_variant	1	0
988 N61	Thiland	Disease	Male	7	Bilateral	No		No	c.1333C>T	ENST00000267163:c.1333C>T	40	9.27849	stop_gained	0	0
150 N67	Thiland	Disease	Male	6	Bilateral	No		No	c.2117G>A	ENST00000267163:c.2117G>A	31	5.42858	missense_variant	0	0
037 N69	Thiland	Disease	Male	5	Bilateral	No		No	c.1005del	ENST00000267163:c.1005del	23.2	3.66648	frameshift_variant	0	0
339 N70	Thiland	Disease	Male	2	Bilateral	No		No	c.1742delG	ENST00000267163:c.1742delG	33	5.81294	frameshift_variant	0	0
026 N72	Thiland	Disease	Male	5	Bilateral	No		No	c.1215+1G>A	ENST00000267163:c.1215+1G>A	32	5.46838	splice_donor_variant	0	0
654 N82	Thiland	Disease	Female	3	Bilateral	No		No	c.1666C>T	ENST00000267163:c.1666C>T	40	9.25492	stop_gained	0	0
183 N88	Thiland	Disease	Female	3	Bilateral	No		No	c.1811A>G	ENST00000267163:c.1811A>G	35	7.01145	missense_variant	0	0
733 N92	Thiland	Disease	Male	14	Bilateral	No		No	c.1363C>T	ENST00000267163:c.1363C>T	40	9.18334	stop_gained	0	0
553 N100	Thiland	Disease	Male	2	Bilateral	No		No	c.1654C>T	ENST00000267163:c.1654C>T	37	8.48821	stop_gained	0	0
184 N108	Thiland	Disease	Male	24	Bilateral	No		No	c.1814+3A>T	ENST00000267163:c.1814+3A>T	12.63	1.2601	splice_donor_region_variant	0	0
042 N112	Thiland	Disease	Male	10	Bilateral	No		No	c.1215delinsTAA	ENST00000267163:c.1215delinsTAA	35	6.67153	frameshift_variant	0	0
921 N115	Thiland	Disease	Female	6	Bilateral	No		No	c.1399C>T	ENST00000267163:c.1399C>T	39	9.08183	stop_gained	0	0
133 N118	Thiland	Disease	Female	12	Bilateral	No		No	c.1614dupA	ENST00000267163:c.1614dupA	33	5.80895	frameshift_variant	0	0
105 N119	Thiland	Disease	Female	10	Bilateral	No		No	c.1363C>T	ENST00000267163:c.1363C>T	40	9.18334	stop_gained	0	0
509 N122	Thiland	Disease	Male	6	Bilateral	No		No	c.540-1G>A	ENST00000267163:c.540-1G>A	34	6.2625	splice_acceptor_variant	1	0
863 N124	Thiland	Disease	Female	18	Bilateral	No		No	c.796C>T	ENST00000267163:c.796C>T	38	8.61008	stop_gained	0	0
138 N126	Thiland	Disease	Male	5	Unilateral	No		No	c.1735C>T	ENST00000267163:c.1735C>T	36	7.87835	stop_gained	0	0
196 N138	Thiland	Disease	Female	5	Bilateral	No		No	c.2489+2T>G	ENST00000267163:c.2489+2T>G	34	6.02207	splice_donor_variant	1	0
138 N144	Thiland	Disease	Female	26	Bilateral	No		No	c.1735C>T	ENST00000267163:c.1735C>T	36	7.87835	stop_gained	0	0
496 N147	Thiland	Disease	Male	12	Bilateral	No		No	c.1467C>A	ENST00000267163:c.1467C>A	32	5.63303	stop_gained	0	0
717 N157	Thiland	Disease	Female	2	Bilateral	No		No	c.763C>T	ENST00000267163:c.763C>T	35	7.24152	stop_gained	0	0
897 N158	Thiland	Disease	Male	13	Bilateral	No		No	c.296 G>A	ENST00000267163:c.296 G>A	39	9.13612	stop_gained	0	0
813 N165	Thiland	Disease	Female	16	Bilateral	No		No	c.1072C>T	ENST00000267163:c.1072C>T	37	8.06821	stop_gained	0	0
822 N167	Thiland	Disease	Male	32	Bilateral	No		No	c.1330C>T	ENST00000267163:c.1330C>T	44	10.0344	stop_gained	0	0
058 N168	Thiland	Disease	Male	21	Bilateral	No		No	c.1050-1G>C	ENST00000267163:c.1050-1G>C	35	7.04916	splice_acceptor_variant	0	0
082 N178	Thiland	Disease	Female	19	Unilateral	No		No	c.861G>C	ENST00000267163:c.861G>C	35	7.08504	missense_variant	0	0
632 N179	Thiland	Disease	Male	27	Bilateral	No		No	c.751C>T	ENST00000267163:c.751C>T	37	8.09709	stop_gained	0	0
186 N185	Thiland	Disease	Male	18	Bilateral	No		No	c.763C>T	ENST00000267163:c.763C>T	35	7.24152	stop_gained	0	0
300 N186	Thiland	Disease	Male	8	Bilateral	No		No	c.1735C>T	ENST00000267163:c.1735C>T	36	7.87835	stop_gained	0	0
4075	South_Korea	Disease	Female	19	Bilateral	No		No	c.2439T>A	ENST00000267163:c.2439T>A	36	6.76573	stop_gained	1	0
9262	South_Korea	Disease	Male	0	Bilateral	No		No	c.1215+1G>A	ENST00000267163:c.1215+1G>A	32	5.46838	splice_donor_variant	0	0
6478	South_Korea	Disease	Female	26	Bilateral	No		No	c.265-2A>G	ENST00000267163:c.265-2A>G	33	5.18704	splice_donor_variant	1	0
9826	South_Korea	Disease	Female	11	Bilateral	No		No	c.1571_1572del	ENST00000267163:c.1571_1572del	34	5.75329	splice_acceptor_variant	0	0
0517	South_Korea	Disease	Male	4	Bilateral	No		No	c.1696-67_1696-9delins18	ENST00000267163:c.1696-67_1696-9delins18	33	5.75087	frameshift_variant	0	0
1839	South_Korea	Disease	Male	31	Bilateral	No		No	c.2234_2246del	ENST00000267163:c.2234_2246del	33	5.75087	frameshift_variant	0	0
6699	South_Korea	Disease	Female	8	Bilateral	No		No	c.1215+1G>A	ENST00000267163:c.1215+1G>A	32	5.46838	splice_donor_variant	0	0
0431	South_Korea	Disease	Male	3	Bilateral	No		No	c.2359C>T	ENST00000267163:c.2359C>T	40	9.15435	stop_gained	1	0
3747	South_Korea	Disease	Female	1	Unilateral	No		No	c.351dup	ENST00000267163:c.351dup	27.3	4.896	frameshift_variant	1	0
0578	South_Korea	Disease	Female	19	Bilateral	No		No	c.1695+1_1695+5dup	ENST00000267163:c.1695+1_1695+5dup	26.1	4.66015	splice_region_variant	0	0
5633	South_Korea	Disease	Female	1	Bilateral	No		No	c.751C>T	ENST00000267163:c.751C>T	37	8.09709	stop_gained	0	0
0727	South_Korea	Disease	Male	5	Bilateral	No		No	c.1100dup	ENST00000267163:c.1100dup	35	6.71175	frameshift_variant	0	0
1018	South_Korea	Disease	Male	0	Bilateral	No		No	c.1654C>T	ENST00000267163:c.1654C>T	37	8.48821	stop_gained	0	0
1769	South_Korea	Disease	Male	6	Bilateral	No		No	c.2501C>A	ENST00000267163:c.2501C>A	48	9.27932	stop_gained	1	0
6717	South_Korea	Disease	Male	14	Bilateral	No		No	c.1843A>T	ENST00000267163:c.1843A>T	39	7.70243	stop_gained	0	0
0219	South_Korea	Disease	Female	6	Bilateral	No		No	c.1939_1940del	ENST00000267163:c.1939_1940del	34	6.45686	frameshift_variant	0	0
7246	South_Korea	Disease	Female	16	Unilateral	No		No	c.610del	ENST00000267163:c.610del	36	7.77168	splice_region_variant	0	0
0873	South_Korea	Disease	Female	7	Unilateral	No		No	c.656T>G	ENST00000267163:c.656T>G	25.4	3.69902	missense_variant	0	0
5	Isreal	Disease	Female	40	Unilateral	No		No	c.166C>T	ENST00000267163:c.166G>T	27.6	4.95143	missense_variant	1	0
14	Isreal	Disease	Female	5	Bilateral	No		No	c.693_695delinsG	ENST00000267163:c.693_695delinsG	32	5.59632	frameshift_variant	0	0
22	Isreal	Disease	Male	2	Bilateral	No		No	c.1723C>T	ENST00000267163:c.1723C>T	39	9.11549	stop_gained	0	0
27	Isreal	Disease	Female	2	Bilateral	No		No	c.1961-2A>C	ENST00000267163:c.1961-2A>C	35	7.04443	splice_acceptor_variant	0	0
31	Isreal	Disease	Male	3	Bilateral	No		No	c.1005del	ENST00000267163:c.1005del	23.2	3.66648	frameshift_variant	0	0
32	Isreal	Disease	Female	5	Unilateral	No		No	c.1399C>T	ENST00000267163:c.1399C>T _x000D_	39	9.08183	stop_gained_x000D_ _x000D_ stop_gained_x000D_	0	0
34	Isreal	Disease	Male	4	Unilateral	No		No	c.1363C>T _x000D_	ENST00000267163:c.1363C>T _x000D_ _x000D_	40	9.18334	stop_gained_x000D_ _x000D_ stop_gained_x000D_	0	0
39	Isreal	Disease	Female	4	Bilateral	No		No	c.2264_2268del	ENST00000267163:c.2264_2268del	35	6.60881	frameshift_variant	0	0
43	Isreal	Disease	Male	2	Bilateral	No		No	c.2536C>T	ENST00000267163:c.2536C>T	44	10.0042	stop_gained	1	0
45	Isreal	Disease	Female	0	Bilateral	No		No	c.763C>T	ENST00000267163:c.763C>T	35	7.24152	stop_gained	0	0
48	Isreal	Disease	Male	0	Bilateral	No		No	c.2359C>T	ENST00000267163:c.2359C>T	40	9.15435	stop_gained	1	0
Parma 1	RB1 gene mutations in Argentine retinoblastoma patients. Implications for genetic counseling - https://pubmed.ncbi.nlm.nih.gov/29261756/	Disease	Male		Unilateral	No		Mother	c.59C>T	ENST00000267163:c.59C>T	21.1	3.01396	upstream_gene_variant	1	1
Parma 1	RB1 gene mutations in Argentine retinoblastoma patients. Implications for genetic counseling - https://pubmed.ncbi.nlm.nih.gov/29261756/	Healthy	Female						c.59C>T	ENST00000267163:c.59C>T	21.1	3.01396	upstream_gene_variant	1	1
Lefevre	A T to C mutation in the polypyrimidine tract of the exon 9 splicing site of the RB1 gene responsible for low penetrance hereditary retinoblastoma - https://pubmed.ncbi.nlm.nih.gov/12011162/	Healthy	Female	696		No			c.862-10T>C	ENST00000267163:c.862-10T>C	18.28	2.33575	intron_variant	0	1
Lefevre	A T to C mutation in the polypyrimidine tract of the exon 9 splicing site of the RB1 gene responsible for low penetrance hereditary retinoblastoma - https://pubmed.ncbi.nlm.nih.gov/12011162/	Disease	Male	12	Unilateral	No			c.862-10T>C	ENST00000267163:c.862-10T>C	18.28	2.33575	intron_variant	0	1
Lefevre	A T to C mutation in the polypyrimidine tract of the exon 9 splicing site of the RB1 gene responsible for low penetrance hereditary retinoblastoma - https://pubmed.ncbi.nlm.nih.gov/12011162/	Healthy	Female	348		No			c.862-10T>C	ENST00000267163:c.862-10T>C	18.28	2.33575	intron_variant	0	1
Lefevre	A T to C mutation in the polypyrimidine tract of the exon 9 splicing site of the RB1 gene responsible for low penetrance hereditary retinoblastoma - https://pubmed.ncbi.nlm.nih.gov/12011162/	Healthy	Male	444		No		Mother	c.862-10T>C	ENST00000267163:c.862-10T>C	18.28	2.33575	intron_variant	0	1
Lefevre	A T to C mutation in the polypyrimidine tract of the exon 9 splicing site of the RB1 gene responsible for low penetrance hereditary retinoblastoma - https://pubmed.ncbi.nlm.nih.gov/12011162/	Disease	Male	11	Bilateral	Yes	Unilateral	Father	c.862-10T>C	ENST00000267163:c.862-10T>C	18.28	2.33575	intron_variant	0	1
Lefevre	A T to C mutation in the polypyrimidine tract of the exon 9 splicing site of the RB1 gene responsible for low penetrance hereditary retinoblastoma - https://pubmed.ncbi.nlm.nih.gov/12011162/	Healthy	Male	36		No		Mother	c.862-10T>C	ENST00000267163:c.862-10T>C	18.28	2.33575	intron_variant	0	1
Lefevre	A T to C mutation in the polypyrimidine tract of the exon 9 splicing site of the RB1 gene responsible for low penetrance hereditary retinoblastoma - https://pubmed.ncbi.nlm.nih.gov/12011162/	Disease	Male	12	Unilateral	No		Father	c.862-10T>C	ENST00000267163:c.862-10T>C	18.28	2.33575	intron_variant	0	1
Lefevre	A T to C mutation in the polypyrimidine tract of the exon 9 splicing site of the RB1 gene responsible for low penetrance hereditary retinoblastoma - https://pubmed.ncbi.nlm.nih.gov/12011162/	Disease	Male	24	Unilateral	No		Father	c.862-10T>C	ENST00000267163:c.862-10T>C	18.28	2.33575	intron_variant	0	1
261	Parental Origin of the RB1 Gene Mutations in Families with Low Penetrance Hereditary Retinoblastoma - https://pubmed.ncbi.nlm.nih.gov/34680218/	Healthy	Male	720					c.939G>A	ENST00000267163:c.939G>A	22.4	3.38532	splice_region_variant	0	1
261	Parental Origin of the RB1 Gene Mutations in Families with Low Penetrance Hereditary Retinoblastoma - https://pubmed.ncbi.nlm.nih.gov/34680218/	Disease	Male	444	Unilateral	No		Father	c.939G>A	ENST00000267163:c.939G>A	22.4	3.38532	splice_region_variant	0	1
261	Parental Origin of the RB1 Gene Mutations in Families with Low Penetrance Hereditary Retinoblastoma - https://pubmed.ncbi.nlm.nih.gov/34680218/	Healthy	Male	360		No		Father	c.939G>A	ENST00000267163:c.939G>A	22.4	3.38532	splice_region_variant	0	1
261	Parental Origin of the RB1 Gene Mutations in Families with Low Penetrance Hereditary Retinoblastoma - https://pubmed.ncbi.nlm.nih.gov/34680218/	Disease	Female	1	Unilateral	No		Father	c.939G>A	ENST00000267163:c.939G>A	22.4	3.38532	splice_region_variant	0	1
437	Parental Origin of the RB1 Gene Mutations in Families with Low Penetrance Hereditary Retinoblastoma - https://pubmed.ncbi.nlm.nih.gov/34680218/	Disease			Bilateral	No		Father	C.1695+5G>T	ENST00000267163:c.1695+5G>T	18.65	2.42064	splice_donor_5th_base_variant	0	1
437	Parental Origin of the RB1 Gene Mutations in Families with Low Penetrance Hereditary Retinoblastoma - https://pubmed.ncbi.nlm.nih.gov/34680218/	Healthy	Male						C.1695+5G>T	ENST00000267163:c.1695+5G>T	18.65	2.42064	splice_donor_5th_base_variant	0	1
5	Mutational analysis of the RB1 gene and the inheritance patterns of retinoblastoma in Jordan - https://pubmed.ncbi.nlm.nih.gov/28803391/	Disease			Bilateral	No		Father	c.2490-8C>G	ENST00000267163:c.2490-8C>G	16.4	1.92392	intron_variant	1	1
5	Mutational analysis of the RB1 gene and the inheritance patterns of retinoblastoma in Jordan - https://pubmed.ncbi.nlm.nih.gov/28803391/	Healthy	Male						c.2490-8C>G	ENST00000267163:c.2490-8C>G	16.4	1.92392	intron_variant	1	1
fRB-35	Attenuation of Disease Phenotype Through Alternative Translation Initiation in Low-Penetrance Retinoblastoma - https://pubmed.ncbi.nlm.nih.gov/16988938/	Healthy	Female			No			c.43_65del	ENST00000267163:c.43_65del	26.2	4.67611	upstream_gene_variant	1	1
fRB-35	Attenuation of Disease Phenotype Through Alternative Translation Initiation in Low-Penetrance Retinoblastoma - https://pubmed.ncbi.nlm.nih.gov/16988938/	Healthy	Male			No			c.43_65del	ENST00000267163:c.43_65del	26.2	4.67611	upstream_gene_variant	1	1
fRB-35	Attenuation of Disease Phenotype Through Alternative Translation Initiation in Low-Penetrance Retinoblastoma - https://pubmed.ncbi.nlm.nih.gov/16988938/	Healthy	Female			No		Mother	c.43_65del	ENST00000267163:c.43_65del	26.2	4.67611	upstream_gene_variant	1	1
fRB-35	Attenuation of Disease Phenotype Through Alternative Translation Initiation in Low-Penetrance Retinoblastoma - https://pubmed.ncbi.nlm.nih.gov/16988938/	Healthy	Male			No		Mother	c.43_65del	ENST00000267163:c.43_65del	26.2	4.67611	upstream_gene_variant	1	1
fRB-35	Attenuation of Disease Phenotype Through Alternative Translation Initiation in Low-Penetrance Retinoblastoma - https://pubmed.ncbi.nlm.nih.gov/16988938/	Disease	Male		Unilateral	No		Father	c.43_65del	ENST00000267163:c.43_65del	26.2	4.67611	upstream_gene_variant	1	1
fRB-35	Attenuation of Disease Phenotype Through Alternative Translation Initiation in Low-Penetrance Retinoblastoma - https://pubmed.ncbi.nlm.nih.gov/16988938/	Healthy	Male			No		Father	c.43_65del	ENST00000267163:c.43_65del	26.2	4.67611	upstream_gene_variant	1	1
fRB-35	Attenuation of Disease Phenotype Through Alternative Translation Initiation in Low-Penetrance Retinoblastoma - https://pubmed.ncbi.nlm.nih.gov/16988938/	Disease	Male	9	Unilateral	No		Mother	c.43_65del	ENST00000267163:c.43_65del	26.2	4.67611	upstream_gene_variant	1	1
fRB-35	Attenuation of Disease Phenotype Through Alternative Translation Initiation in Low-Penetrance Retinoblastoma - https://pubmed.ncbi.nlm.nih.gov/16988938/	Healthy	Male			No		Father	c.43_65del	ENST00000267163:c.43_65del	26.2	4.67611	upstream_gene_variant	1	1
fRB-35	Attenuation of Disease Phenotype Through Alternative Translation Initiation in Low-Penetrance Retinoblastoma - https://pubmed.ncbi.nlm.nih.gov/16988938/	Healthy	Female			No		Father	c.43_65del	ENST00000267163:c.43_65del	26.2	4.67611	upstream_gene_variant	1	1
fRB-35	Attenuation of Disease Phenotype Through Alternative Translation Initiation in Low-Penetrance Retinoblastoma - https://pubmed.ncbi.nlm.nih.gov/16988938/	Disease	Male		Unilateral	No		Father	c.43_65del	ENST00000267163:c.43_65del	26.2	4.67611	upstream_gene_variant	1	1
319	Parental Origin of the RB1 Gene Mutations in Families with Low Penetrance Hereditary Retinoblastoma - https://pubmed.ncbi.nlm.nih.gov/34680218/	Disease	Female	480	Unilateral				c.45_76del	ENST00000267163:c.45_76del	27.7	4.95568	upstream_gene_variant	1	1
319	Parental Origin of the RB1 Gene Mutations in Families with Low Penetrance Hereditary Retinoblastoma - https://pubmed.ncbi.nlm.nih.gov/34680218/	Disease	Female	468	Unilateral	Yes	Unilateral	Mother	c.45_76del	ENST00000267163:c.45_76del	27.7	4.95568	upstream_gene_variant	1	1
319	Parental Origin of the RB1 Gene Mutations in Families with Low Penetrance Hereditary Retinoblastoma - https://pubmed.ncbi.nlm.nih.gov/34680218/	Healthy	Female	564		Yes	Unilateral	Mother	c.45_76del	ENST00000267163:c.45_76del	27.7	4.95568	upstream_gene_variant	1	1
319	Parental Origin of the RB1 Gene Mutations in Families with Low Penetrance Hereditary Retinoblastoma - https://pubmed.ncbi.nlm.nih.gov/34680218/	Disease	Female	228	Unilateral	Yes	Unilateral	Mother	c.45_76del	ENST00000267163:c.45_76del	27.7	4.95568	upstream_gene_variant	1	1
319	Parental Origin of the RB1 Gene Mutations in Families with Low Penetrance Hereditary Retinoblastoma - https://pubmed.ncbi.nlm.nih.gov/34680218/	Healthy	Male	324		No		Mother	c.45_76del	ENST00000267163:c.45_76del	27.7	4.95568	upstream_gene_variant	1	1
319	Parental Origin of the RB1 Gene Mutations in Families with Low Penetrance Hereditary Retinoblastoma - https://pubmed.ncbi.nlm.nih.gov/34680218/	Disease	Male	24	Bilateral	No		Mother	c.45_76del	ENST00000267163:c.45_76del	27.7	4.95568	upstream_gene_variant	1	1
319	Parental Origin of the RB1 Gene Mutations in Families with Low Penetrance Hereditary Retinoblastoma - https://pubmed.ncbi.nlm.nih.gov/34680218/	Healthy	Male	300		No		Mother	c.45_76del	ENST00000267163:c.45_76del	27.7	4.95568	upstream_gene_variant	1	1
319	Parental Origin of the RB1 Gene Mutations in Families with Low Penetrance Hereditary Retinoblastoma - https://pubmed.ncbi.nlm.nih.gov/34680218/	Disease	Male	24	Bilateral	No		Father	c.45_76del	ENST00000267163:c.45_76del	27.7	4.95568	upstream_gene_variant	1	1
319	Parental Origin of the RB1 Gene Mutations in Families with Low Penetrance Hereditary Retinoblastoma - https://pubmed.ncbi.nlm.nih.gov/34680218/	Disease	Female	5	Unilateral	No		Father	c.45_76del	ENST00000267163:c.45_76del	27.7	4.95568	upstream_gene_variant	1	1
3	Mutational analysis of the RB1 gene and the inheritance patterns of retinoblastoma in Jordan - https://pubmed.ncbi.nlm.nih.gov/28803391/	Disease			Bilateral	No		Father	c.380+1G>A	ENST00000267163:c.380+1G>A	31	5.42898	splice_donor_variant	1	1
3	Mutational analysis of the RB1 gene and the inheritance patterns of retinoblastoma in Jordan - https://pubmed.ncbi.nlm.nih.gov/28803391/	Disease	Male			No		Father	c.380+1G>A	ENST00000267163:c.380+1G>A	31	5.42898	splice_donor_variant	1	1
3	Mutational analysis of the RB1 gene and the inheritance patterns of retinoblastoma in Jordan - https://pubmed.ncbi.nlm.nih.gov/28803391/	Healthy	Male						c.380+1G>A	ENST00000267163:c.380+1G>A	31	5.42898	splice_donor_variant	1	1
4	Mutational analysis of the RB1 gene and the inheritance patterns of retinoblastoma in Jordan - https://pubmed.ncbi.nlm.nih.gov/28803391/	Disease			Bilateral				c.380+1G>A	ENST00000267163:c.380+1G>A	31	5.42898	splice_donor_variant	1	1
24	Mutational analysis of the RB1 gene and the inheritance patterns of retinoblastoma in Jordan - https://pubmed.ncbi.nlm.nih.gov/28803391/	Disease			Bilateral	No		Father	c.380+2T>C	ENST00000267163:c.380+2T>C	26.6	4.75593	splice_donor_variant	1	1
24	Mutational analysis of the RB1 gene and the inheritance patterns of retinoblastoma in Jordan - https://pubmed.ncbi.nlm.nih.gov/28803391/	Healthy	Male						c.380+2T>C	ENST00000267163:c.380+2T>C	26.6	4.75593	splice_donor_variant	1	1
24	Mutational analysis of the RB1 gene and the inheritance patterns of retinoblastoma in Jordan - https://pubmed.ncbi.nlm.nih.gov/28803391/	Disease	Male			No		Father	c.380+2T>C	ENST00000267163:c.380+2T>C	26.6	4.75593	splice_donor_variant	1	1
24	Mutational analysis of the RB1 gene and the inheritance patterns of retinoblastoma in Jordan - https://pubmed.ncbi.nlm.nih.gov/28803391/	Disease	Male			No		Father	c.380+2T>C	ENST00000267163:c.380+2T>C	26.6	4.75593	splice_donor_variant	1	1
24	Mutational analysis of the RB1 gene and the inheritance patterns of retinoblastoma in Jordan - https://pubmed.ncbi.nlm.nih.gov/28803391/	Disease	Male			No		Father	c.380+2T>C	ENST00000267163:c.380+2T>C	26.6	4.75593	splice_donor_variant	1	1
Otterson 2	Incomplete penetrance of familial retinoblastoma linked to germ-line mutations that result in partial loss of RB function - https://pubmed.ncbi.nlm.nih.gov/9342358/	Healthy							c.380_496del	ENST00000267163:c.380_496del	35	7.24152	frameshift_variant	1	1
Otterson 2	Incomplete penetrance of familial retinoblastoma linked to germ-line mutations that result in partial loss of RB function - https://pubmed.ncbi.nlm.nih.gov/9342358/	Healthy							c.380_496del	ENST00000267163:c.380_496del	35	7.24152	frameshift_variant	1	1
Otterson 2	Incomplete penetrance of familial retinoblastoma linked to germ-line mutations that result in partial loss of RB function - https://pubmed.ncbi.nlm.nih.gov/9342358/	Healthy							c.380_496del	ENST00000267163:c.380_496del	35	7.24152	frameshift_variant	1	1
Otterson 2	Incomplete penetrance of familial retinoblastoma linked to germ-line mutations that result in partial loss of RB function - https://pubmed.ncbi.nlm.nih.gov/9342358/	Healthy							c.380_496del	ENST00000267163:c.380_496del	35	7.24152	frameshift_variant	1	1
Otterson 2	Incomplete penetrance of familial retinoblastoma linked to germ-line mutations that result in partial loss of RB function - https://pubmed.ncbi.nlm.nih.gov/9342358/	Healthy							c.380_496del	ENST00000267163:c.380_496del	35	7.24152	frameshift_variant	1	1
Otterson 2	Incomplete penetrance of familial retinoblastoma linked to germ-line mutations that result in partial loss of RB function - https://pubmed.ncbi.nlm.nih.gov/9342358/	Healthy							c.380_496del	ENST00000267163:c.380_496del	35	7.24152	frameshift_variant	1	1
Otterson 2	Incomplete penetrance of familial retinoblastoma linked to germ-line mutations that result in partial loss of RB function - https://pubmed.ncbi.nlm.nih.gov/9342358/	Healthy							c.380_496del	ENST00000267163:c.380_496del	35	7.24152	frameshift_variant	1	1
Otterson 2	Incomplete penetrance of familial retinoblastoma linked to germ-line mutations that result in partial loss of RB function - https://pubmed.ncbi.nlm.nih.gov/9342358/	Healthy							c.380_496del	ENST00000267163:c.380_496del	35	7.24152	frameshift_variant	1	1
Otterson 2	Incomplete penetrance of familial retinoblastoma linked to germ-line mutations that result in partial loss of RB function - https://pubmed.ncbi.nlm.nih.gov/9342358/	Disease			Unilateral				c.380_496del	ENST00000267163:c.380_496del	35	7.24152	frameshift_variant	1	1
Otterson 2	Incomplete penetrance of familial retinoblastoma linked to germ-line mutations that result in partial loss of RB function - https://pubmed.ncbi.nlm.nih.gov/9342358/	Disease			Unilateral				c.380_496del	ENST00000267163:c.380_496del	35	7.24152	frameshift_variant	1	1
Ramos-Davila	Novel RB1 germline mutation in a healthy man - https://pubmed.ncbi.nlm.nih.gov/35410579/	Healthy	Male	360		No			c.459del	ENST00000267163:c.459del	32	5.56132	frameshift_variant	1	1
Ramos-Davila	Novel RB1 germline mutation in a healthy man - https://pubmed.ncbi.nlm.nih.gov/35410579/	Disease	Female	5	Bilateral	No		Father	c.459del	ENST00000267163:c.459del	32	5.56132	frameshift_variant	1	1
F3664	Genotype–Phenotype Correlations in Hereditary Familial Retinoblastoma - https://pubmed.ncbi.nlm.nih.gov/17096365/	Disease	Male	36	Unilateral				c.607+1G>T	ENST00000267163:c.607+1G>T	34	6.23128	splice_donor_variant	1	1
F3664	Genotype–Phenotype Correlations in Hereditary Familial Retinoblastoma - https://pubmed.ncbi.nlm.nih.gov/17096365/	Healthy	Male			Yes	Unilateral	Father	c.607+1G>T	ENST00000267163:c.607+1G>T	34	6.23128	splice_donor_variant	1	1
F3664	Genotype–Phenotype Correlations in Hereditary Familial Retinoblastoma - https://pubmed.ncbi.nlm.nih.gov/17096365/	Healthy	Male			No		Father	c.607+1G>T	ENST00000267163:c.607+1G>T	34	6.23128	splice_donor_variant	1	1
F3664	Genotype–Phenotype Correlations in Hereditary Familial Retinoblastoma - https://pubmed.ncbi.nlm.nih.gov/17096365/	Healthy	Male			No		Father	c.607+1G>T	ENST00000267163:c.607+1G>T	34	6.23128	splice_donor_variant	1	1
F3420	Genotype–Phenotype Correlations in Hereditary Familial Retinoblastoma - https://pubmed.ncbi.nlm.nih.gov/17096365/	Disease	Male		Bilateral	No			c.607+1G>T	ENST00000267163:c.607+1G>T	34	6.23128	splice_donor_variant	1	1
F3420	Genotype–Phenotype Correlations in Hereditary Familial Retinoblastoma - https://pubmed.ncbi.nlm.nih.gov/17096365/	Healthy	Male			No			c.607+1G>T	ENST00000267163:c.607+1G>T	34	6.23128	splice_donor_variant	1	1
F3420	Genotype–Phenotype Correlations in Hereditary Familial Retinoblastoma - https://pubmed.ncbi.nlm.nih.gov/17096365/	Healthy	Male			No		Father	c.607+1G>T	ENST00000267163:c.607+1G>T	34	6.23128	splice_donor_variant	1	1
F3420	Genotype–Phenotype Correlations in Hereditary Familial Retinoblastoma - https://pubmed.ncbi.nlm.nih.gov/17096365/	Disease	Male	30	Bilateral	No		Father	c.607+1G>T	ENST00000267163:c.607+1G>T	34	6.23128	splice_donor_variant	1	1
F3420	Genotype–Phenotype Correlations in Hereditary Familial Retinoblastoma - https://pubmed.ncbi.nlm.nih.gov/17096365/	Disease	Female	0	Unilateral	Yes	Bilateral	Father	c.607+1G>T	ENST00000267163:c.607+1G>T	34	6.23128	splice_donor_variant	1	1
Parma 2	RB1 gene mutations in Argentine retinoblastoma patients. Implications for genetic counseling - https://pubmed.ncbi.nlm.nih.gov/29261756/	Healthy	Male						c.668T>C	ENST00000267163:c.668T>C	26.9	4.82378	missense_variant	0	1
Parma 2	RB1 gene mutations in Argentine retinoblastoma patients. Implications for genetic counseling - https://pubmed.ncbi.nlm.nih.gov/29261756/	Healthy	Male			No		Father	c.668T>C	ENST00000267163:c.668T>C	26.9	4.82378	missense_variant	0	1
Parma 2	RB1 gene mutations in Argentine retinoblastoma patients. Implications for genetic counseling - https://pubmed.ncbi.nlm.nih.gov/29261756/	Healthy	Female			No		Father	c.668T>C	ENST00000267163:c.668T>C	26.9	4.82378	missense_variant	0	1
Parma 2	RB1 gene mutations in Argentine retinoblastoma patients. Implications for genetic counseling - https://pubmed.ncbi.nlm.nih.gov/29261756/	Healthy	Female			No		Father	c.668T>C	ENST00000267163:c.668T>C	26.9	4.82378	missense_variant	0	1
Parma 2	RB1 gene mutations in Argentine retinoblastoma patients. Implications for genetic counseling - https://pubmed.ncbi.nlm.nih.gov/29261756/	Healthy	Female			No		Father	c.668T>C	ENST00000267163:c.668T>C	26.9	4.82378	missense_variant	0	1
Parma 2	RB1 gene mutations in Argentine retinoblastoma patients. Implications for genetic counseling - https://pubmed.ncbi.nlm.nih.gov/29261756/	Disease	Male		Unilateral	No		Father	c.668T>C	ENST00000267163:c.668T>C	26.9	4.82378	missense_variant	0	1
522	Parental Origin of the RB1 Gene Mutations in Families with Low Penetrance Hereditary Retinoblastoma - https://pubmed.ncbi.nlm.nih.gov/34680218/	Disease			Bilateral			Mother	c.861G>C	ENST00000267163:c.861G>C	35	7.08504	splice_region_variant	0	1
522	Parental Origin of the RB1 Gene Mutations in Families with Low Penetrance Hereditary Retinoblastoma - https://pubmed.ncbi.nlm.nih.gov/34680218/	Healthy	Female						c.861G>C	ENST00000267163:c.861G>C	35	7.08504	splice_region_variant	0	1
RB3	Genetic testing in Tunisian families with heritable retinoblastoma using a low cost approach permits accurate risk prediction in relatives and reveals incomplete penetrance in adults - https://pubmed.ncbi.nlm.nih.gov/24810223/	Disease	Male		Unilateral	No			c.862-1G>A	ENST00000267163:c.862-1G>A	33	5.66366	splice_acceptor_variant	0	1
RB3	Genetic testing in Tunisian families with heritable retinoblastoma using a low cost approach permits accurate risk prediction in relatives and reveals incomplete penetrance in adults - https://pubmed.ncbi.nlm.nih.gov/24810223/	Healthy	Female			No			c.862-1G>A	ENST00000267163:c.862-1G>A	33	5.66366	splice_acceptor_variant	0	1
RB3	Genetic testing in Tunisian families with heritable retinoblastoma using a low cost approach permits accurate risk prediction in relatives and reveals incomplete penetrance in adults - https://pubmed.ncbi.nlm.nih.gov/24810223/	Disease	Male		Bilateral	Yes	Unilateral	Father	c.862-1G>A	ENST00000267163:c.862-1G>A	33	5.66366	splice_acceptor_variant	0	1
RB3	Genetic testing in Tunisian families with heritable retinoblastoma using a low cost approach permits accurate risk prediction in relatives and reveals incomplete penetrance in adults - https://pubmed.ncbi.nlm.nih.gov/24810223/	Healthy	Female			Yes	Unilateral	Father	c.862-1G>A	ENST00000267163:c.862-1G>A	33	5.66366	splice_acceptor_variant	0	1
RB3	Genetic testing in Tunisian families with heritable retinoblastoma using a low cost approach permits accurate risk prediction in relatives and reveals incomplete penetrance in adults - https://pubmed.ncbi.nlm.nih.gov/24810223/	Healthy	Female			Yes	Unilateral	Father	c.862-1G>A	ENST00000267163:c.862-1G>A	33	5.66366	splice_acceptor_variant	0	1
RB3	Genetic testing in Tunisian families with heritable retinoblastoma using a low cost approach permits accurate risk prediction in relatives and reveals incomplete penetrance in adults - https://pubmed.ncbi.nlm.nih.gov/24810223/	Healthy	Female			Yes	Unilateral	Father	c.862-1G>A	ENST00000267163:c.862-1G>A	33	5.66366	splice_acceptor_variant	0	1
RB3	Genetic testing in Tunisian families with heritable retinoblastoma using a low cost approach permits accurate risk prediction in relatives and reveals incomplete penetrance in adults - https://pubmed.ncbi.nlm.nih.gov/24810223/	Disease	Male		Bilateral	Yes	Bilateral	Father	c.862-1G>A	ENST00000267163:c.862-1G>A	33	5.66366	splice_acceptor_variant	0	1
RB3	Genetic testing in Tunisian families with heritable retinoblastoma using a low cost approach permits accurate risk prediction in relatives and reveals incomplete penetrance in adults - https://pubmed.ncbi.nlm.nih.gov/24810223/	Healthy	Male			No		Mother	c.862-1G>A	ENST00000267163:c.862-1G>A	33	5.66366	splice_acceptor_variant	0	1
RB3	Genetic testing in Tunisian families with heritable retinoblastoma using a low cost approach permits accurate risk prediction in relatives and reveals incomplete penetrance in adults - https://pubmed.ncbi.nlm.nih.gov/24810223/	Healthy	Male			No		Mother	c.862-1G>A	ENST00000267163:c.862-1G>A	33	5.66366	splice_acceptor_variant	0	1
RB3	Genetic testing in Tunisian families with heritable retinoblastoma using a low cost approach permits accurate risk prediction in relatives and reveals incomplete penetrance in adults - https://pubmed.ncbi.nlm.nih.gov/24810223/	Healthy	Female			No		Mother	c.862-1G>A	ENST00000267163:c.862-1G>A	33	5.66366	splice_acceptor_variant	0	1
RB43	Two novel germline mutations of the retinoblastoma gene (RB1) that show incomplete penetrance, one splice site and one missense - https://pubmed.ncbi.nlm.nih.gov/10882758/	Healthy	Female			No			c.1331A>G	ENST00000267163:c.1331A>G	28.1	5.03381	splice_region_variant	0	1
RB43	Two novel germline mutations of the retinoblastoma gene (RB1) that show incomplete penetrance, one splice site and one missense - https://pubmed.ncbi.nlm.nih.gov/10882758/	Healthy	Male			No			c.1331A>G	ENST00000267163:c.1331A>G	28.1	5.03381	splice_region_variant	0	1
RB43	Two novel germline mutations of the retinoblastoma gene (RB1) that show incomplete penetrance, one splice site and one missense - https://pubmed.ncbi.nlm.nih.gov/10882758/	Healthy	Male			No		Mother	c.1331A>G	ENST00000267163:c.1331A>G	28.1	5.03381	splice_region_variant	0	1
RB43	Two novel germline mutations of the retinoblastoma gene (RB1) that show incomplete penetrance, one splice site and one missense - https://pubmed.ncbi.nlm.nih.gov/10882758/	Disease	Male		Unilateral	No		Father	c.1331A>G	ENST00000267163:c.1331A>G	28.1	5.03381	splice_region_variant	0	1
RB43	Two novel germline mutations of the retinoblastoma gene (RB1) that show incomplete penetrance, one splice site and one missense - https://pubmed.ncbi.nlm.nih.gov/10882758/	Healthy	Female			No		Father	c.1331A>G	ENST00000267163:c.1331A>G	28.1	5.03381	splice_region_variant	0	1
RB43	Two novel germline mutations of the retinoblastoma gene (RB1) that show incomplete penetrance, one splice site and one missense - https://pubmed.ncbi.nlm.nih.gov/10882758/	Healthy	Male			No		Father	c.1331A>G	ENST00000267163:c.1331A>G	28.1	5.03381	splice_region_variant	0	1
RB43	Two novel germline mutations of the retinoblastoma gene (RB1) that show incomplete penetrance, one splice site and one missense - https://pubmed.ncbi.nlm.nih.gov/10882758/	Disease	Male		Unilateral	No		Father	c.1331A>G	ENST00000267163:c.1331A>G	28.1	5.03381	splice_region_variant	0	1
RB43	Two novel germline mutations of the retinoblastoma gene (RB1) that show incomplete penetrance, one splice site and one missense - https://pubmed.ncbi.nlm.nih.gov/10882758/	Healthy	Male			No		Father	c.1331A>G	ENST00000267163:c.1331A>G	28.1	5.03381	splice_region_variant	0	1
RB163	Two novel germline mutations of the retinoblastoma gene (RB1) that show incomplete penetrance, one splice site and one missense - https://pubmed.ncbi.nlm.nih.gov/10882758/	Disease			Bilateral				c.1332G>A	ENST00000267163:c.1332G>A	21.3	3.06287	splice_region_variant	0	1
255	Parental Origin of the RB1 Gene Mutations in Families with Low Penetrance Hereditary Retinoblastoma - https://pubmed.ncbi.nlm.nih.gov/34680218/	Disease			Unilateral			Father	C.1364G>C	ENST00000267163:c.1364G>C	32	5.44351	missense_variant	0	1
255	Parental Origin of the RB1 Gene Mutations in Families with Low Penetrance Hereditary Retinoblastoma - https://pubmed.ncbi.nlm.nih.gov/34680218/	Healthy	Male						C.1364G>C	ENST00000267163:c.1364G>C	32	5.44351	missense_variant	0	1
RB4	Genetic testing in Tunisian families with heritable retinoblastoma using a low cost approach permits accurate risk prediction in relatives and reveals incomplete penetrance in adults - https://pubmed.ncbi.nlm.nih.gov/24810223/	Disease			Bilateral	No		Mother	c.1421G > A	ENST00000267163:c.1421G>A	34	6.44137	splice_region_variant	0	1
RB4	Genetic testing in Tunisian families with heritable retinoblastoma using a low cost approach permits accurate risk prediction in relatives and reveals incomplete penetrance in adults - https://pubmed.ncbi.nlm.nih.gov/24810223/	Healthy	Female						c.1421G > A	ENST00000267163:c.1421G>A	34	6.44137	splice_region_variant	0	1
Otterson 1	Incomplete penetrance of familial retinoblastoma linked to germ-line mutations that result in partial loss of RB function - https://pubmed.ncbi.nlm.nih.gov/9342358/	Healthy							c.1439_1441del	ENST00000267163:c.1439_1441del	17.31	2.12063	inframe_deletion	0	1
Otterson 1	Incomplete penetrance of familial retinoblastoma linked to germ-line mutations that result in partial loss of RB function - https://pubmed.ncbi.nlm.nih.gov/9342358/	Disease			Unilateral				c.1439_1441del	ENST00000267163:c.1439_1441del	17.31	2.12063	inframe_deletion	0	1
Otterson 1	Incomplete penetrance of familial retinoblastoma linked to germ-line mutations that result in partial loss of RB function - https://pubmed.ncbi.nlm.nih.gov/9342358/	Disease			Unilateral				c.1439_1441del	ENST00000267163:c.1439_1441del	17.31	2.12063	inframe_deletion	0	1
Otterson 1	Incomplete penetrance of familial retinoblastoma linked to germ-line mutations that result in partial loss of RB function - https://pubmed.ncbi.nlm.nih.gov/9342358/	Disease			Unilateral				c.1439_1441del	ENST00000267163:c.1439_1441del	17.31	2.12063	inframe_deletion	0	1
Otterson 1	Incomplete penetrance of familial retinoblastoma linked to germ-line mutations that result in partial loss of RB function - https://pubmed.ncbi.nlm.nih.gov/9342358/	Disease			Bilateral				c.1439_1441del	ENST00000267163:c.1439_1441del	17.31	2.12063	inframe_deletion	0	1
Serrano	Low penetrance hereditary retinoblastoma in a family: what should we consider in the genetic counselling process and follow up? - https://pubmed.ncbi.nlm.nih.gov/21538077/	Disease	Female	36	Bilateral	No			c.1447C>T	ENST00000267163:c.1447C>T	27.7	4.95953	missense_variant	0	1
Serrano	Low penetrance hereditary retinoblastoma in a family: what should we consider in the genetic counselling process and follow up? - https://pubmed.ncbi.nlm.nih.gov/21538077/	Healthy	Female	936		No			c.1447C>T	ENST00000267163:c.1447C>T	27.7	4.95953	missense_variant	0	1
Serrano	Low penetrance hereditary retinoblastoma in a family: what should we consider in the genetic counselling process and follow up? - https://pubmed.ncbi.nlm.nih.gov/21538077/	Healthy	Female	624		No		Mother	c.1447C>T	ENST00000267163:c.1447C>T	27.7	4.95953	missense_variant	0	1
Serrano	Low penetrance hereditary retinoblastoma in a family: what should we consider in the genetic counselling process and follow up? - https://pubmed.ncbi.nlm.nih.gov/21538077/	Disease	Male	24	Unilateral	No		Mother	c.1447C>T	ENST00000267163:c.1447C>T	27.7	4.95953	missense_variant	0	1
566	Parental Origin of the RB1 Gene Mutations in Families with Low Penetrance Hereditary Retinoblastoma - https://pubmed.ncbi.nlm.nih.gov/34680218/	Disease			Unilateral			Father	c.1573G>A	ENST00000267163:c.1573G>A	32	5.51293	missense_variant	0	1
566	Parental Origin of the RB1 Gene Mutations in Families with Low Penetrance Hereditary Retinoblastoma - https://pubmed.ncbi.nlm.nih.gov/34680218/	Healthy	Male						c.1573G>A	ENST00000267163:c.1573G>A	32	5.51293	missense_variant	0	1
RB-K	Two novel germline mutations of the retinoblastoma gene (RB1) that show incomplete penetrance, one splice site and one missense - https://pubmed.ncbi.nlm.nih.gov/10882758/	Disease	Male		Bilateral				c.1688G>T	ENST00000267163:c.1688G>T	33	5.81481	missense_variant	0	1
RB-K	Two novel germline mutations of the retinoblastoma gene (RB1) that show incomplete penetrance, one splice site and one missense - https://pubmed.ncbi.nlm.nih.gov/10882758/	Disease	Female		Bilateral	Yes	Bilateral	Father	c.1688G>T	ENST00000267163:c.1688G>T	33	5.81481	missense_variant	0	1
RB-K	Two novel germline mutations of the retinoblastoma gene (RB1) that show incomplete penetrance, one splice site and one missense - https://pubmed.ncbi.nlm.nih.gov/10882758/	Disease	Male		Bilateral	Yes	Bilateral	Mother	c.1688G>T	ENST00000267163:c.1688G>T	33	5.81481	missense_variant	0	1
RB-K	Two novel germline mutations of the retinoblastoma gene (RB1) that show incomplete penetrance, one splice site and one missense - https://pubmed.ncbi.nlm.nih.gov/10882758/	Healthy	Male			Yes	Bilateral	Mother	c.1688G>T	ENST00000267163:c.1688G>T	33	5.81481	missense_variant	0	1
Soliman	A novel deep intronic low penetrance RB1 variant in a retinoblastoma family - https://pubmed.ncbi.nlm.nih.gov/29099630/	Disease	Female		Unilateral				c.1814+1307C>G	ENST00000267163:c.1814+1307C>G	18.14	2.3043	intron_variant	0	1
Soliman	A novel deep intronic low penetrance RB1 variant in a retinoblastoma family - https://pubmed.ncbi.nlm.nih.gov/29099630/	Disease	Male	12	Unilateral	Yes	Unilateral	Mother	c.1814+1307C>G	ENST00000267163:c.1814+1307C>G	18.14	2.3043	intron_variant	0	1
Nguyen	Mutational screening of germline RB1 gene in Vietnamese patients with retinoblastoma reveals three novel mutations - https://pubmed.ncbi.nlm.nih.gov/29568217/	Healthy	Male						c.1960G>A	ENST00000267163:c.1960G>A	34	6.32357	splice_region_variant	0	1
Nguyen	Mutational screening of germline RB1 gene in Vietnamese patients with retinoblastoma reveals three novel mutations - https://pubmed.ncbi.nlm.nih.gov/29568217/	Disease	Female		Bilateral	No		Father	c.1960G>A	ENST00000267163:c.1960G>A	34	6.32357	splice_region_variant	0	1
Nguyen	Mutational screening of germline RB1 gene in Vietnamese patients with retinoblastoma reveals three novel mutations - https://pubmed.ncbi.nlm.nih.gov/29568217/	Disease	Female		Unilateral	No		Father	c.1960G>A	ENST00000267163:c.1960G>A	34	6.32357	splice_region_variant	0	1
Chia-Cheng Hung	Low penetrance of retinoblastoma for p.V654L mutation of the RB1 gene - https://pubmed.ncbi.nlm.nih.gov/21615945/	Healthy	Female	more than 240		No			c.1960G>C	ENST00000267163:c.1960G>C	24.7	4.23909	splice_region_variant	0	1
Chia-Cheng Hung	Low penetrance of retinoblastoma for p.V654L mutation of the RB1 gene - https://pubmed.ncbi.nlm.nih.gov/21615945/	Disease	Male		Unilateral	No			c.1960G>C	ENST00000267163:c.1960G>C	24.7	4.23909	splice_region_variant	0	1
Chia-Cheng Hung	Low penetrance of retinoblastoma for p.V654L mutation of the RB1 gene - https://pubmed.ncbi.nlm.nih.gov/21615945/	Healthy	Male	more than 240		No		Mother	c.1960G>C	ENST00000267163:c.1960G>C	24.7	4.23909	splice_region_variant	0	1
Chia-Cheng Hung	Low penetrance of retinoblastoma for p.V654L mutation of the RB1 gene - https://pubmed.ncbi.nlm.nih.gov/21615945/	Healthy	Female	more than 240		No		Mother	c.1960G>C	ENST00000267163:c.1960G>C	24.7	4.23909	splice_region_variant	0	1
Chia-Cheng Hung	Low penetrance of retinoblastoma for p.V654L mutation of the RB1 gene - https://pubmed.ncbi.nlm.nih.gov/21615945/	Healthy	Male	more than 240		No		Mother	c.1960G>C	ENST00000267163:c.1960G>C	24.7	4.23909	splice_region_variant	0	1
Chia-Cheng Hung	Low penetrance of retinoblastoma for p.V654L mutation of the RB1 gene - https://pubmed.ncbi.nlm.nih.gov/21615945/	Disease	Female	more than 240	Unilateral	No			c.1960G>C	ENST00000267163:c.1960G>C	24.7	4.23909	splice_region_variant	0	1
Chia-Cheng Hung	Low penetrance of retinoblastoma for p.V654L mutation of the RB1 gene - https://pubmed.ncbi.nlm.nih.gov/21615945/	Disease	Female		Unilateral	Yes	Unilateral	Father	c.1960G>C	ENST00000267163:c.1960G>C	24.7	4.23909	splice_region_variant	0	1
Chia-Cheng Hung	Low penetrance of retinoblastoma for p.V654L mutation of the RB1 gene - https://pubmed.ncbi.nlm.nih.gov/21615945/	Healthy	Female	more than 240		No		Mother	c.1960G>C	ENST00000267163:c.1960G>C	24.7	4.23909	splice_region_variant	0	1
Chia-Cheng Hung	Low penetrance of retinoblastoma for p.V654L mutation of the RB1 gene - https://pubmed.ncbi.nlm.nih.gov/21615945/	Healthy	Female	more than 240		No		Mother	c.1960G>C	ENST00000267163:c.1960G>C	24.7	4.23909	splice_region_variant	0	1
Chia-Cheng Hung	Low penetrance of retinoblastoma for p.V654L mutation of the RB1 gene - https://pubmed.ncbi.nlm.nih.gov/21615945/	Disease	Male	24	Unilateral	No		Father	c.1960G>C	ENST00000267163:c.1960G>C	24.7	4.23909	splice_region_variant	0	1
Chia-Cheng Hung	Low penetrance of retinoblastoma for p.V654L mutation of the RB1 gene - https://pubmed.ncbi.nlm.nih.gov/21615945/	Healthy	Female			Yes	Unilateral	Mother	c.1960G>C	ENST00000267163:c.1960G>C	24.7	4.23909	splice_region_variant	0	1
Otterson 3 - Family 1	Incomplete penetrance of familial retinoblastoma linked to germ-line mutations that result in partial loss of RB function - https://pubmed.ncbi.nlm.nih.gov/9342358/	Healthy							c.1981C>T	ENST00000267163:c.1981C>T	33	5.72442	missense_variant	0	1
Otterson 3 - Family 1	Incomplete penetrance of familial retinoblastoma linked to germ-line mutations that result in partial loss of RB function - https://pubmed.ncbi.nlm.nih.gov/9342358/	Healthy							c.1981C>T	ENST00000267163:c.1981C>T	33	5.72442	missense_variant	0	1
Otterson 3 - Family 1	Incomplete penetrance of familial retinoblastoma linked to germ-line mutations that result in partial loss of RB function - https://pubmed.ncbi.nlm.nih.gov/9342358/	Healthy							c.1981C>T	ENST00000267163:c.1981C>T	33	5.72442	missense_variant	0	1
Otterson 3 - Family 1	Incomplete penetrance of familial retinoblastoma linked to germ-line mutations that result in partial loss of RB function - https://pubmed.ncbi.nlm.nih.gov/9342358/	Healthy							c.1981C>T	ENST00000267163:c.1981C>T	33	5.72442	missense_variant	0	1
Otterson 3 - Family 1	Incomplete penetrance of familial retinoblastoma linked to germ-line mutations that result in partial loss of RB function - https://pubmed.ncbi.nlm.nih.gov/9342358/	Healthy							c.1981C>T	ENST00000267163:c.1981C>T	33	5.72442	missense_variant	0	1
Otterson 3 - Family 1	Incomplete penetrance of familial retinoblastoma linked to germ-line mutations that result in partial loss of RB function - https://pubmed.ncbi.nlm.nih.gov/9342358/	Healthy							c.1981C>T	ENST00000267163:c.1981C>T	33	5.72442	missense_variant	0	1
Otterson 3 - Family 1	Incomplete penetrance of familial retinoblastoma linked to germ-line mutations that result in partial loss of RB function - https://pubmed.ncbi.nlm.nih.gov/9342358/	Disease			Unilateral				c.1981C>T	ENST00000267163:c.1981C>T	33	5.72442	missense_variant	0	1
Otterson 3 - Family 1	Incomplete penetrance of familial retinoblastoma linked to germ-line mutations that result in partial loss of RB function - https://pubmed.ncbi.nlm.nih.gov/9342358/	Disease			Unilateral				c.1981C>T	ENST00000267163:c.1981C>T	33	5.72442	missense_variant	0	1
Otterson 3 - Family 1	Incomplete penetrance of familial retinoblastoma linked to germ-line mutations that result in partial loss of RB function - https://pubmed.ncbi.nlm.nih.gov/9342358/	Disease			Bilateral				c.1981C>T	ENST00000267163:c.1981C>T	33	5.72442	missense_variant	0	1
Otterson 3 - Family 1	Incomplete penetrance of familial retinoblastoma linked to germ-line mutations that result in partial loss of RB function - https://pubmed.ncbi.nlm.nih.gov/9342358/	Disease			Bilateral				c.1981C>T	ENST00000267163:c.1981C>T	33	5.72442	missense_variant	0	1
Otterson 3 - Family 2	Incomplete penetrance of familial retinoblastoma linked to germ-line mutations that result in partial loss of RB function - https://pubmed.ncbi.nlm.nih.gov/9342358/	Healthy							c.1981C>T	ENST00000267163:c.1981C>T	33	5.72442	missense_variant	0	1
Otterson 3 - Family 2	Incomplete penetrance of familial retinoblastoma linked to germ-line mutations that result in partial loss of RB function - https://pubmed.ncbi.nlm.nih.gov/9342358/	Disease			Unilateral				c.1981C>T	ENST00000267163:c.1981C>T	33	5.72442	missense_variant	0	1
Otterson 3 - Family 2	Incomplete penetrance of familial retinoblastoma linked to germ-line mutations that result in partial loss of RB function - https://pubmed.ncbi.nlm.nih.gov/9342358/	Disease			Unilateral				c.1981C>T	ENST00000267163:c.1981C>T	33	5.72442	missense_variant	0	1
Otterson 3 - Family 2	Incomplete penetrance of familial retinoblastoma linked to germ-line mutations that result in partial loss of RB function - https://pubmed.ncbi.nlm.nih.gov/9342358/	Disease			Unilateral				c.1981C>T	ENST00000267163:c.1981C>T	33	5.72442	missense_variant	0	1
Otterson 3 - Family 2	Incomplete penetrance of familial retinoblastoma linked to germ-line mutations that result in partial loss of RB function - https://pubmed.ncbi.nlm.nih.gov/9342358/	Disease			Unilateral				c.1981C>T	ENST00000267163:c.1981C>T	33	5.72442	missense_variant	0	1
Otterson 3 - Family 2	Incomplete penetrance of familial retinoblastoma linked to germ-line mutations that result in partial loss of RB function - https://pubmed.ncbi.nlm.nih.gov/9342358/	Disease			Unilateral				c.1981C>T	ENST00000267163:c.1981C>T	33	5.72442	missense_variant	0	1
Otterson 3 - Family 3	Incomplete penetrance of familial retinoblastoma linked to germ-line mutations that result in partial loss of RB function - https://pubmed.ncbi.nlm.nih.gov/9342358/	Healthy							c.1981C>T	ENST00000267163:c.1981C>T	33	5.72442	missense_variant	0	1
Otterson 3 - Family 3	Incomplete penetrance of familial retinoblastoma linked to germ-line mutations that result in partial loss of RB function - https://pubmed.ncbi.nlm.nih.gov/9342358/	Healthy							c.1981C>T	ENST00000267163:c.1981C>T	33	5.72442	missense_variant	0	1
Otterson 3 - Family 3	Incomplete penetrance of familial retinoblastoma linked to germ-line mutations that result in partial loss of RB function - https://pubmed.ncbi.nlm.nih.gov/9342358/	Disease			Unilateral				c.1981C>T	ENST00000267163:c.1981C>T	33	5.72442	missense_variant	0	1
Otterson 3 - Family 3	Incomplete penetrance of familial retinoblastoma linked to germ-line mutations that result in partial loss of RB function - https://pubmed.ncbi.nlm.nih.gov/9342358/	Disease			Unilateral				c.1981C>T	ENST00000267163:c.1981C>T	33	5.72442	missense_variant	0	1
Otterson 3 - Family 3	Incomplete penetrance of familial retinoblastoma linked to germ-line mutations that result in partial loss of RB function - https://pubmed.ncbi.nlm.nih.gov/9342358/	Disease			Unilateral				c.1981C>T	ENST00000267163:c.1981C>T	33	5.72442	missense_variant	0	1
Family H	A novel missense mutation in patients from a retinoblastoma pedigree showing only mild expression of the tumor phenotype - https://pubmed.ncbi.nlm.nih.gov/9671401/	Healthy	Male						c.2134T>C	ENST00000267163:c.2134T>C	31	5.36768	missense_variant	0	1
Family H	A novel missense mutation in patients from a retinoblastoma pedigree showing only mild expression of the tumor phenotype - https://pubmed.ncbi.nlm.nih.gov/9671401/	Disease	Female		Unilateral	No			c.2134T>C	ENST00000267163:c.2134T>C	31	5.36768	missense_variant	0	1
Family H	A novel missense mutation in patients from a retinoblastoma pedigree showing only mild expression of the tumor phenotype - https://pubmed.ncbi.nlm.nih.gov/9671401/	Disease	Female		Unilateral	No		Father	c.2134T>C	ENST00000267163:c.2134T>C	31	5.36768	missense_variant	0	1
Family H	A novel missense mutation in patients from a retinoblastoma pedigree showing only mild expression of the tumor phenotype - https://pubmed.ncbi.nlm.nih.gov/9671401/	Disease	Female		Unilateral	No		Father	c.2134T>C	ENST00000267163:c.2134T>C	31	5.36768	missense_variant	0	1
Family H	A novel missense mutation in patients from a retinoblastoma pedigree showing only mild expression of the tumor phenotype - https://pubmed.ncbi.nlm.nih.gov/9671401/	Healthy	Male			Yes	Unilateral	Mother	c.2134T>C	ENST00000267163:c.2134T>C	31	5.36768	missense_variant	0	1
RTB-120	A splicing mutation in RB1 in low penetrance retinoblastoma - https://pubmed.ncbi.nlm.nih.gov/9341870/	Healthy	Male						c.2211G>A	ENST00000267163:c.2211G>A	24.4	4.13943	splice_region_variant	0	1
RTB-120	A splicing mutation in RB1 in low penetrance retinoblastoma - https://pubmed.ncbi.nlm.nih.gov/9341870/	Healthy	Female			No		Father	c.2211G>A	ENST00000267163:c.2211G>A	24.4	4.13943	splice_region_variant	0	1
RTB-120	A splicing mutation in RB1 in low penetrance retinoblastoma - https://pubmed.ncbi.nlm.nih.gov/9341870/	Healthy	Male			No		Father	c.2211G>A	ENST00000267163:c.2211G>A	24.4	4.13943	splice_region_variant	0	1
RTB-120	A splicing mutation in RB1 in low penetrance retinoblastoma - https://pubmed.ncbi.nlm.nih.gov/9341870/	Healthy	Male			No		Mother	c.2211G>A	ENST00000267163:c.2211G>A	24.4	4.13943	splice_region_variant	0	1
RTB-120	A splicing mutation in RB1 in low penetrance retinoblastoma - https://pubmed.ncbi.nlm.nih.gov/9341870/	Disease	Female	30	Unilateral	No		Mother	c.2211G>A	ENST00000267163:c.2211G>A	24.4	4.13943	splice_region_variant	0	1
RTB-120	A splicing mutation in RB1 in low penetrance retinoblastoma - https://pubmed.ncbi.nlm.nih.gov/9341870/	Healthy	Male			No		Mother	c.2211G>A	ENST00000267163:c.2211G>A	24.4	4.13943	splice_region_variant	0	1
RTB-120	A splicing mutation in RB1 in low penetrance retinoblastoma - https://pubmed.ncbi.nlm.nih.gov/9341870/	Disease	Female	13	Unilateral	No		Father	c.2211G>A	ENST00000267163:c.2211G>A	24.4	4.13943	splice_region_variant	0	1
RTB-120	A splicing mutation in RB1 in low penetrance retinoblastoma - https://pubmed.ncbi.nlm.nih.gov/9341870/	Healthy	Female			No		Father	c.2211G>A	ENST00000267163:c.2211G>A	24.4	4.13943	splice_region_variant	0	1
RTB-120	A splicing mutation in RB1 in low penetrance retinoblastoma - https://pubmed.ncbi.nlm.nih.gov/9341870/	Healthy	Female			No		Father	c.2211G>A	ENST00000267163:c.2211G>A	24.4	4.13943	splice_region_variant	0	1
RTB-120	A splicing mutation in RB1 in low penetrance retinoblastoma - https://pubmed.ncbi.nlm.nih.gov/9341870/	Disease	Male	32	Unilateral	No		Father	c.2211G>A	ENST00000267163:c.2211G>A	24.4	4.13943	splice_region_variant	0	1
RTB-120	A splicing mutation in RB1 in low penetrance retinoblastoma - https://pubmed.ncbi.nlm.nih.gov/9341870/	Disease	Male	8	Unilateral	No		Father	c.2211G>A	ENST00000267163:c.2211G>A	24.4	4.13943	splice_region_variant	0	1
RTB-120	A splicing mutation in RB1 in low penetrance retinoblastoma - https://pubmed.ncbi.nlm.nih.gov/9341870/	Disease	Male	3	Bilateral	No		Father	c.2211G>A	ENST00000267163:c.2211G>A	24.4	4.13943	splice_region_variant	0	1
RTB-120	A splicing mutation in RB1 in low penetrance retinoblastoma - https://pubmed.ncbi.nlm.nih.gov/9341870/	Healthy	Male			No		Mother	c.2211G>A	ENST00000267163:c.2211G>A	24.4	4.13943	splice_region_variant	0	1
RTB-120	A splicing mutation in RB1 in low penetrance retinoblastoma - https://pubmed.ncbi.nlm.nih.gov/9341870/	Disease	Male	45	Unilateral	No			c.2211G>A	ENST00000267163:c.2211G>A	24.4	4.13943	splice_region_variant	0	1
RBF65	Deletion of RB Exons 24 and 25 Causes Low-Penetrance Retinoblastoma - https://pubmed.ncbi.nlm.nih.gov/9326321/	Healthy	Male			No			c.2490_2659del	ENST00000267163:c.2490_2659del	37	8.09709	frameshift_variant	1	1
RBF65	Deletion of RB Exons 24 and 25 Causes Low-Penetrance Retinoblastoma - https://pubmed.ncbi.nlm.nih.gov/9326321/	Healthy	Male			No			c.2490_2659del	ENST00000267163:c.2490_2659del	37	8.09709	frameshift_variant	1	1
RBF65	Deletion of RB Exons 24 and 25 Causes Low-Penetrance Retinoblastoma - https://pubmed.ncbi.nlm.nih.gov/9326321/	Healthy	Female			No			c.2490_2659del	ENST00000267163:c.2490_2659del	37	8.09709	frameshift_variant	1	1
RBF65	Deletion of RB Exons 24 and 25 Causes Low-Penetrance Retinoblastoma - https://pubmed.ncbi.nlm.nih.gov/9326321/	Disease	Male		Unilateral	No			c.2490_2659del	ENST00000267163:c.2490_2659del	37	8.09709	frameshift_variant	1	1
RBF65	Deletion of RB Exons 24 and 25 Causes Low-Penetrance Retinoblastoma - https://pubmed.ncbi.nlm.nih.gov/9326321/	Healthy	Female			No			c.2490_2659del	ENST00000267163:c.2490_2659del	37	8.09709	frameshift_variant	1	1
RBF65	Deletion of RB Exons 24 and 25 Causes Low-Penetrance Retinoblastoma - https://pubmed.ncbi.nlm.nih.gov/9326321/	Disease	Male		Unilateral	No		Father	c.2490_2659del	ENST00000267163:c.2490_2659del	37	8.09709	frameshift_variant	1	1
RBF65	Deletion of RB Exons 24 and 25 Causes Low-Penetrance Retinoblastoma - https://pubmed.ncbi.nlm.nih.gov/9326321/	Disease	Male		Bilateral	No		Father	c.2490_2659del	ENST00000267163:c.2490_2659del	37	8.09709	frameshift_variant	1	1
RBF65	Deletion of RB Exons 24 and 25 Causes Low-Penetrance Retinoblastoma - https://pubmed.ncbi.nlm.nih.gov/9326321/	Disease	Female		Unilateral	No		Father	c.2490_2659del	ENST00000267163:c.2490_2659del	37	8.09709	frameshift_variant	1	1
RBF65	Deletion of RB Exons 24 and 25 Causes Low-Penetrance Retinoblastoma - https://pubmed.ncbi.nlm.nih.gov/9326321/	Disease	Male		Unilateral	No		Father	c.2490_2659del	ENST00000267163:c.2490_2659del	37	8.09709	frameshift_variant	1	1
RBF65	Deletion of RB Exons 24 and 25 Causes Low-Penetrance Retinoblastoma - https://pubmed.ncbi.nlm.nih.gov/9326321/	Healthy	Female			No		Mother	c.2490_2659del	ENST00000267163:c.2490_2659del	37	8.09709	frameshift_variant	1	1
RBF65	Deletion of RB Exons 24 and 25 Causes Low-Penetrance Retinoblastoma - https://pubmed.ncbi.nlm.nih.gov/9326321/	Disease	Male		Bilateral	No		Mother	c.2490_2659del	ENST00000267163:c.2490_2659del	37	8.09709	frameshift_variant	1	1
RBF65	Deletion of RB Exons 24 and 25 Causes Low-Penetrance Retinoblastoma - https://pubmed.ncbi.nlm.nih.gov/9326321/	Disease	Male		Unilateral	No		Mother	c.2490_2659del	ENST00000267163:c.2490_2659del	37	8.09709	frameshift_variant	1	1
RBF65	Deletion of RB Exons 24 and 25 Causes Low-Penetrance Retinoblastoma - https://pubmed.ncbi.nlm.nih.gov/9326321/	Disease	Male		Bilateral	No		Mother	c.2490_2659del	ENST00000267163:c.2490_2659del	37	8.09709	frameshift_variant	1	1
RBF65	Deletion of RB Exons 24 and 25 Causes Low-Penetrance Retinoblastoma - https://pubmed.ncbi.nlm.nih.gov/9326321/	Disease	Female		Unilateral	Yes	Unilateral	Father	c.2490_2659del	ENST00000267163:c.2490_2659del	37	8.09709	frameshift_variant	1	1
RBF65	Deletion of RB Exons 24 and 25 Causes Low-Penetrance Retinoblastoma - https://pubmed.ncbi.nlm.nih.gov/9326321/	Disease	Male		Unilateral	Yes	Unilateral	Father	c.2490_2659del	ENST00000267163:c.2490_2659del	37	8.09709	frameshift_variant	1	1
RBF65	Deletion of RB Exons 24 and 25 Causes Low-Penetrance Retinoblastoma - https://pubmed.ncbi.nlm.nih.gov/9326321/	Disease	Male		Unilateral	Yes	Bilateral	Father	c.2490_2659del	ENST00000267163:c.2490_2659del	37	8.09709	frameshift_variant	1	1
RBF65	Deletion of RB Exons 24 and 25 Causes Low-Penetrance Retinoblastoma - https://pubmed.ncbi.nlm.nih.gov/9326321/	Healthy	Female			Yes	Unilateral	Father	c.2490_2659del	ENST00000267163:c.2490_2659del	37	8.09709	frameshift_variant	1	1
Mitter	Identification of a mutation in exon 27 of the RB1 gene associated with incomplete penetrance retinoblastoma - https://pubmed.ncbi.nlm.nih.gov/18509746/	Disease	Male		Unilateral	No		Father	c.2717_2718dupCT	ENST00000267163:c.2717_2718dupCT	34	6.282	frameshift_variant	1	1
Mitter	Identification of a mutation in exon 27 of the RB1 gene associated with incomplete penetrance retinoblastoma - https://pubmed.ncbi.nlm.nih.gov/18509746/	Healthy	Male			No			c.2717_2718dupCT	ENST00000267163:c.2717_2718dupCT	34	6.282	frameshift_variant	1	1
Fc	Ten novel RB1 gene mutations in patients with retinoblastoma - https://pubmed.ncbi.nlm.nih.gov/17960112/	Disease	Male		Bilateral				c.2179_2183dupGGACC	ENST00000267163.7:c.2179_2183dupGGACC	36	7.27317	frameshift_variant	0	1
Fc	Ten novel RB1 gene mutations in patients with retinoblastoma - https://pubmed.ncbi.nlm.nih.gov/17960112/	Disease	Male	6	Bilateral	Yes	Bilateral	Father	c.2179_2183dupGGACC	ENST00000267163.7:c.2179_2183dupGGACC	36	7.27317	frameshift_variant	0	1
Fc	Ten novel RB1 gene mutations in patients with retinoblastoma - https://pubmed.ncbi.nlm.nih.gov/17960112/	Disease	Female		Unilateral	Yes	Bilateral	Father	c.2179_2183dupGGACC	ENST00000267163.7:c.2179_2183dupGGACC	36	7.27317	frameshift_variant	0	1
Fb	Ten novel RB1 gene mutations in patients with retinoblastoma - https://pubmed.ncbi.nlm.nih.gov/17960112/	Disease	Male		Unilateral				c.2539dupC	ENST00000267163:c.2539dupC	35	6.79457	intron_variant	1	1
Fb	Ten novel RB1 gene mutations in patients with retinoblastoma - https://pubmed.ncbi.nlm.nih.gov/17960112/	Disease	Male	3	Bilateral	Yes	Unilateral	Father	c.2539dupC	ENST00000267163:c.2539dupC	35	6.79457	intron_variant	1	1
Fa	Ten novel RB1 gene mutations in patients with retinoblastoma - https://pubmed.ncbi.nlm.nih.gov/17960112/	Healthy	Male						c.1981C>T	ENST00000267163:c.1981C>T	33	5.72442	missense_variant	0	1
Fa	Ten novel RB1 gene mutations in patients with retinoblastoma - https://pubmed.ncbi.nlm.nih.gov/17960112/	Disease	Male	20	Unilateral	No		Father	c.1981C>T	ENST00000267163:c.1981C>T	33	5.72442	missense_variant	0	1
Fa	Ten novel RB1 gene mutations in patients with retinoblastoma - https://pubmed.ncbi.nlm.nih.gov/17960112/	Healthy	Male						c.1981C>T	ENST00000267163:c.1981C>T	33	5.72442	missense_variant	0	1
Fa	Ten novel RB1 gene mutations in patients with retinoblastoma - https://pubmed.ncbi.nlm.nih.gov/17960112/	Disease	Female		Unilateral	No		Father	c.1981C>T	ENST00000267163:c.1981C>T	33	5.72442	missense_variant	0	1
Fa	Ten novel RB1 gene mutations in patients with retinoblastoma - https://pubmed.ncbi.nlm.nih.gov/17960112/	Disease	Male		Bilateral	No		Father	c.1981C>T	ENST00000267163:c.1981C>T	33	5.72442	missense_variant	0	1
Fa	Ten novel RB1 gene mutations in patients with retinoblastoma - https://pubmed.ncbi.nlm.nih.gov/17960112/	Healthy	Female						c.1981C>T	ENST00000267163:c.1981C>T	33	5.72442	missense_variant	0	1
Fa	Ten novel RB1 gene mutations in patients with retinoblastoma - https://pubmed.ncbi.nlm.nih.gov/17960112/	Healthy	Male			No		Mother	c.1981C>T	ENST00000267163:c.1981C>T	33	5.72442	missense_variant	0	1
Fa	Ten novel RB1 gene mutations in patients with retinoblastoma - https://pubmed.ncbi.nlm.nih.gov/17960112/	Disease	Female		Unilateral	No		Father	c.1981C>T	ENST00000267163:c.1981C>T	33	5.72442	missense_variant	0	1
Fa	Ten novel RB1 gene mutations in patients with retinoblastoma - https://pubmed.ncbi.nlm.nih.gov/17960112/	Healthy	Female			No			c.1981C>T	ENST00000267163:c.1981C>T	33	5.72442	missense_variant	0	1
Fa	Ten novel RB1 gene mutations in patients with retinoblastoma - https://pubmed.ncbi.nlm.nih.gov/17960112/	Healthy	Female			No		Mother	c.1981C>T	ENST00000267163:c.1981C>T	33	5.72442	missense_variant	0	1
Fa	Ten novel RB1 gene mutations in patients with retinoblastoma - https://pubmed.ncbi.nlm.nih.gov/17960112/	Disease	Female		Unilateral	No		Mother	c.1981C>T	ENST00000267163:c.1981C>T	33	5.72442	missense_variant	0	1
Fa	Ten novel RB1 gene mutations in patients with retinoblastoma - https://pubmed.ncbi.nlm.nih.gov/17960112/	Healthy	Male						c.1981C>T	ENST00000267163:c.1981C>T	33	5.72442	missense_variant	0	1
Fa	Ten novel RB1 gene mutations in patients with retinoblastoma - https://pubmed.ncbi.nlm.nih.gov/17960112/	Disease	Male		Bilateral	No		Father	c.1981C>T	ENST00000267163:c.1981C>T	33	5.72442	missense_variant	0	1
Fa	Ten novel RB1 gene mutations in patients with retinoblastoma - https://pubmed.ncbi.nlm.nih.gov/17960112/	Disease	Female		Bilateral				c.1981C>T	ENST00000267163:c.1981C>T	33	5.72442	missense_variant	0	1
F7	A Parent-of-Origin Effect Impacts the Phenotype in Low Penetrance Retinoblastoma Families Segregating the c.1981C>T/p.Arg661Trp Mutation of RB1 - https://pubmed.ncbi.nlm.nih.gov/26925970/	Healthy	Male			Yes			c.1981C>T	ENST00000267163:c.1981C>T	33	5.72442	missense_variant	0	1
F7	A Parent-of-Origin Effect Impacts the Phenotype in Low Penetrance Retinoblastoma Families Segregating the c.1981C>T/p.Arg661Trp Mutation of RB1 - https://pubmed.ncbi.nlm.nih.gov/26925970/	Healthy	Female			Yes			c.1981C>T	ENST00000267163:c.1981C>T	33	5.72442	missense_variant	0	1
F7	A Parent-of-Origin Effect Impacts the Phenotype in Low Penetrance Retinoblastoma Families Segregating the c.1981C>T/p.Arg661Trp Mutation of RB1 - https://pubmed.ncbi.nlm.nih.gov/26925970/	Disease	Female		Bilateral	No		Father	c.1981C>T	ENST00000267163:c.1981C>T	33	5.72442	missense_variant	0	1
F7	A Parent-of-Origin Effect Impacts the Phenotype in Low Penetrance Retinoblastoma Families Segregating the c.1981C>T/p.Arg661Trp Mutation of RB1 - https://pubmed.ncbi.nlm.nih.gov/26925970/	Healthy	Male			No		Mother	c.1981C>T	ENST00000267163:c.1981C>T	33	5.72442	missense_variant	0	1
F7	A Parent-of-Origin Effect Impacts the Phenotype in Low Penetrance Retinoblastoma Families Segregating the c.1981C>T/p.Arg661Trp Mutation of RB1 - https://pubmed.ncbi.nlm.nih.gov/26925970/	Healthy	Male			No		Father	c.1981C>T	ENST00000267163:c.1981C>T	33	5.72442	missense_variant	0	1
F7	A Parent-of-Origin Effect Impacts the Phenotype in Low Penetrance Retinoblastoma Families Segregating the c.1981C>T/p.Arg661Trp Mutation of RB1 - https://pubmed.ncbi.nlm.nih.gov/26925970/	Disease	Male		Unilateral	No		Father	c.1981C>T	ENST00000267163:c.1981C>T	33	5.72442	missense_variant	0	1
F7	A Parent-of-Origin Effect Impacts the Phenotype in Low Penetrance Retinoblastoma Families Segregating the c.1981C>T/p.Arg661Trp Mutation of RB1 - https://pubmed.ncbi.nlm.nih.gov/26925970/	Healthy	Female						c.1981C>T	ENST00000267163:c.1981C>T	33	5.72442	missense_variant	0	1
F7	A Parent-of-Origin Effect Impacts the Phenotype in Low Penetrance Retinoblastoma Families Segregating the c.1981C>T/p.Arg661Trp Mutation of RB1 - https://pubmed.ncbi.nlm.nih.gov/26925970/	Healthy	Female			No		Mother	c.1981C>T	ENST00000267163:c.1981C>T	33	5.72442	missense_variant	0	1
F7	A Parent-of-Origin Effect Impacts the Phenotype in Low Penetrance Retinoblastoma Families Segregating the c.1981C>T/p.Arg661Trp Mutation of RB1 - https://pubmed.ncbi.nlm.nih.gov/26925970/	Healthy	Female			No		Mother	c.1981C>T	ENST00000267163:c.1981C>T	33	5.72442	missense_variant	0	1
F7	A Parent-of-Origin Effect Impacts the Phenotype in Low Penetrance Retinoblastoma Families Segregating the c.1981C>T/p.Arg661Trp Mutation of RB1 - https://pubmed.ncbi.nlm.nih.gov/26925970/	Healthy	Female			No		Mother	c.1981C>T	ENST00000267163:c.1981C>T	33	5.72442	missense_variant	0	1
F7	A Parent-of-Origin Effect Impacts the Phenotype in Low Penetrance Retinoblastoma Families Segregating the c.1981C>T/p.Arg661Trp Mutation of RB1 - https://pubmed.ncbi.nlm.nih.gov/26925970/	Healthy	Male			No		Mother	c.1981C>T	ENST00000267163:c.1981C>T	33	5.72442	missense_variant	0	1
F7	A Parent-of-Origin Effect Impacts the Phenotype in Low Penetrance Retinoblastoma Families Segregating the c.1981C>T/p.Arg661Trp Mutation of RB1 - https://pubmed.ncbi.nlm.nih.gov/26925970/	Disease	Male		Unilateral	No		Father	c.1981C>T	ENST00000267163:c.1981C>T	33	5.72442	missense_variant	0	1
F7	A Parent-of-Origin Effect Impacts the Phenotype in Low Penetrance Retinoblastoma Families Segregating the c.1981C>T/p.Arg661Trp Mutation of RB1 - https://pubmed.ncbi.nlm.nih.gov/26925970/	Healthy	Female			No		Father	c.1981C>T	ENST00000267163:c.1981C>T	33	5.72442	missense_variant	0	1
F7	A Parent-of-Origin Effect Impacts the Phenotype in Low Penetrance Retinoblastoma Families Segregating the c.1981C>T/p.Arg661Trp Mutation of RB1 - https://pubmed.ncbi.nlm.nih.gov/26925970/	Disease	Male		Unilateral				c.1981C>T	ENST00000267163:c.1981C>T	33	5.72442	missense_variant	0	1
RBF 18	Oncogenic point mutations in exon 20 of the RB1 gene in families showing incomplete penetrance and mild expression of the retinoblastoma phenotype - https://pubmed.ncbi.nlm.nih.gov/1352883/	Disease	Female		Bilateral	Yes	Bilateral	Father	c.1981C>T	ENST00000267163:c.1981C>T	33	5.72442	missense_variant	0	1
RBF 18	Oncogenic point mutations in exon 20 of the RB1 gene in families showing incomplete penetrance and mild expression of the retinoblastoma phenotype - https://pubmed.ncbi.nlm.nih.gov/1352883/	Disease	Male		Unilateral	Yes	Bilateral	Father	c.1981C>T	ENST00000267163:c.1981C>T	33	5.72442	missense_variant	0	1
RBF 18	Oncogenic point mutations in exon 20 of the RB1 gene in families showing incomplete penetrance and mild expression of the retinoblastoma phenotype - https://pubmed.ncbi.nlm.nih.gov/1352883/	Disease	Male		Unilateral	Yes	Unilateral	Father	c.1981C>T	ENST00000267163:c.1981C>T	33	5.72442	missense_variant	0	1
RBF 29	Oncogenic point mutations in exon 20 of the RB1 gene in families showing incomplete penetrance and mild expression of the retinoblastoma phenotype - https://pubmed.ncbi.nlm.nih.gov/1352883/	Disease	Male		Bilateral				c.1981C>T	ENST00000267163:c.1981C>T	33	5.72442	missense_variant	0	1
RBF 29	Oncogenic point mutations in exon 20 of the RB1 gene in families showing incomplete penetrance and mild expression of the retinoblastoma phenotype - https://pubmed.ncbi.nlm.nih.gov/1352883/	Disease	Male		Bilateral				c.1981C>T	ENST00000267163:c.1981C>T	33	5.72442	missense_variant	0	1
RBF 29	Oncogenic point mutations in exon 20 of the RB1 gene in families showing incomplete penetrance and mild expression of the retinoblastoma phenotype - https://pubmed.ncbi.nlm.nih.gov/1352883/	Disease	Female		Unilateral	Yes	Bilateral	Father	c.1981C>T	ENST00000267163:c.1981C>T	33	5.72442	missense_variant	0	1
RBF 29	Oncogenic point mutations in exon 20 of the RB1 gene in families showing incomplete penetrance and mild expression of the retinoblastoma phenotype - https://pubmed.ncbi.nlm.nih.gov/1352883/	Healthy	Male			Yes	Unilateral	Mother	c.1981C>T	ENST00000267163:c.1981C>T	33	5.72442	missense_variant	0	1
RBF 29	Oncogenic point mutations in exon 20 of the RB1 gene in families showing incomplete penetrance and mild expression of the retinoblastoma phenotype - https://pubmed.ncbi.nlm.nih.gov/1352883/	Healthy	Female			Yes	Unilateral	Mother	c.1981C>T	ENST00000267163:c.1981C>T	33	5.72442	missense_variant	0	1
RBF 29	Oncogenic point mutations in exon 20 of the RB1 gene in families showing incomplete penetrance and mild expression of the retinoblastoma phenotype - https://pubmed.ncbi.nlm.nih.gov/1352883/	Healthy	Male			Yes	Bilateral	Mother	c.1981C>T	ENST00000267163:c.1981C>T	33	5.72442	missense_variant	0	1
RBF 29	Oncogenic point mutations in exon 20 of the RB1 gene in families showing incomplete penetrance and mild expression of the retinoblastoma phenotype - https://pubmed.ncbi.nlm.nih.gov/1352883/	Healthy	Female			Yes	Bilateral	Mother	c.1981C>T	ENST00000267163:c.1981C>T	33	5.72442	missense_variant	0	1
RBF 29	Oncogenic point mutations in exon 20 of the RB1 gene in families showing incomplete penetrance and mild expression of the retinoblastoma phenotype - https://pubmed.ncbi.nlm.nih.gov/1352883/	Disease	Female		Unilateral	Yes	Bilateral	Mother	c.1981C>T	ENST00000267163:c.1981C>T	33	5.72442	missense_variant	0	1
Klutz-A	A Parent-of-Origin Effect in Two Families with Retinoblastoma Is Associated with a Distinct Splice Mutation in the RB1 Gene - https://pubmed.ncbi.nlm.nih.gov/12016586/	Healthy	Female			No			c.607+1G>T	ENST00000267163:c.607+1G>T	34	6.23128	splice_donor_variant	1	1
Klutz-A	A Parent-of-Origin Effect in Two Families with Retinoblastoma Is Associated with a Distinct Splice Mutation in the RB1 Gene - https://pubmed.ncbi.nlm.nih.gov/12016586/	Disease	Female		Unilateral	No			c.607+1G>T	ENST00000267163:c.607+1G>T	34	6.23128	splice_donor_variant	1	1
Klutz-A	A Parent-of-Origin Effect in Two Families with Retinoblastoma Is Associated with a Distinct Splice Mutation in the RB1 Gene - https://pubmed.ncbi.nlm.nih.gov/12016586/	Disease	Female		Bilateral	No			c.607+1G>T	ENST00000267163:c.607+1G>T	34	6.23128	splice_donor_variant	1	1
Klutz-A	A Parent-of-Origin Effect in Two Families with Retinoblastoma Is Associated with a Distinct Splice Mutation in the RB1 Gene - https://pubmed.ncbi.nlm.nih.gov/12016586/	Healthy	Female			No			c.607+1G>T	ENST00000267163:c.607+1G>T	34	6.23128	splice_donor_variant	1	1
Klutz-A	A Parent-of-Origin Effect in Two Families with Retinoblastoma Is Associated with a Distinct Splice Mutation in the RB1 Gene - https://pubmed.ncbi.nlm.nih.gov/12016586/	Disease	Male		Unilateral	No			c.607+1G>T	ENST00000267163:c.607+1G>T	34	6.23128	splice_donor_variant	1	1
Klutz-A	A Parent-of-Origin Effect in Two Families with Retinoblastoma Is Associated with a Distinct Splice Mutation in the RB1 Gene - https://pubmed.ncbi.nlm.nih.gov/12016586/	Disease	Male		Unilateral	No		Mother	c.607+1G>T	ENST00000267163:c.607+1G>T	34	6.23128	splice_donor_variant	1	1
Klutz-A	A Parent-of-Origin Effect in Two Families with Retinoblastoma Is Associated with a Distinct Splice Mutation in the RB1 Gene - https://pubmed.ncbi.nlm.nih.gov/12016586/	Disease	Female		Unilateral				c.607+1G>T	ENST00000267163:c.607+1G>T	34	6.23128	splice_donor_variant	1	1
Klutz-A	A Parent-of-Origin Effect in Two Families with Retinoblastoma Is Associated with a Distinct Splice Mutation in the RB1 Gene - https://pubmed.ncbi.nlm.nih.gov/12016586/	Healthy	Male			Yes	Unilateral	Mother	c.607+1G>T	ENST00000267163:c.607+1G>T	34	6.23128	splice_donor_variant	1	1
Klutz-A	A Parent-of-Origin Effect in Two Families with Retinoblastoma Is Associated with a Distinct Splice Mutation in the RB1 Gene - https://pubmed.ncbi.nlm.nih.gov/12016586/	Healthy	Male			Yes	Unilateral	Mother	c.607+1G>T	ENST00000267163:c.607+1G>T	34	6.23128	splice_donor_variant	1	1
Klutz-A	A Parent-of-Origin Effect in Two Families with Retinoblastoma Is Associated with a Distinct Splice Mutation in the RB1 Gene - https://pubmed.ncbi.nlm.nih.gov/12016586/	Healthy	Female			Yes	Unilateral	Mother	c.607+1G>T	ENST00000267163:c.607+1G>T	34	6.23128	splice_donor_variant	1	1
Klutz-A	A Parent-of-Origin Effect in Two Families with Retinoblastoma Is Associated with a Distinct Splice Mutation in the RB1 Gene - https://pubmed.ncbi.nlm.nih.gov/12016586/	Disease	Female		Bilateral	No		Father	c.607+1G>T	ENST00000267163:c.607+1G>T	34	6.23128	splice_donor_variant	1	1
Klutz-A	A Parent-of-Origin Effect in Two Families with Retinoblastoma Is Associated with a Distinct Splice Mutation in the RB1 Gene - https://pubmed.ncbi.nlm.nih.gov/12016586/	Disease	Female		Bilateral	No		Father	c.607+1G>T	ENST00000267163:c.607+1G>T	34	6.23128	splice_donor_variant	1	1
Klutz-A	A Parent-of-Origin Effect in Two Families with Retinoblastoma Is Associated with a Distinct Splice Mutation in the RB1 Gene - https://pubmed.ncbi.nlm.nih.gov/12016586/	Healthy	Female			No		Mother	c.607+1G>T	ENST00000267163:c.607+1G>T	34	6.23128	splice_donor_variant	1	1
Klutz-B	A Parent-of-Origin Effect in Two Families with Retinoblastoma Is Associated with a Distinct Splice Mutation in the RB1 Gene - https://pubmed.ncbi.nlm.nih.gov/12016586/	Healthy	Female			No			c.607+1G>T	ENST00000267163:c.607+1G>T	34	6.23128	splice_donor_variant	1	1
Klutz-B	A Parent-of-Origin Effect in Two Families with Retinoblastoma Is Associated with a Distinct Splice Mutation in the RB1 Gene - https://pubmed.ncbi.nlm.nih.gov/12016586/	Disease	Female		Unilateral	No			c.607+1G>T	ENST00000267163:c.607+1G>T	34	6.23128	splice_donor_variant	1	1
Klutz-B	A Parent-of-Origin Effect in Two Families with Retinoblastoma Is Associated with a Distinct Splice Mutation in the RB1 Gene - https://pubmed.ncbi.nlm.nih.gov/12016586/	Healthy	Male			No			c.607+1G>T	ENST00000267163:c.607+1G>T	34	6.23128	splice_donor_variant	1	1
Klutz-B	A Parent-of-Origin Effect in Two Families with Retinoblastoma Is Associated with a Distinct Splice Mutation in the RB1 Gene - https://pubmed.ncbi.nlm.nih.gov/12016586/	Healthy	Male			No			c.607+1G>T	ENST00000267163:c.607+1G>T	34	6.23128	splice_donor_variant	1	1
Klutz-B	A Parent-of-Origin Effect in Two Families with Retinoblastoma Is Associated with a Distinct Splice Mutation in the RB1 Gene - https://pubmed.ncbi.nlm.nih.gov/12016586/	Disease	Female		Bilateral	No		Father	c.607+1G>T	ENST00000267163:c.607+1G>T	34	6.23128	splice_donor_variant	1	1
